# Supplementary material for: Genetic Evaluation of Water Use Efficiency and Nutrient Use Efficiency in Populus deltoides Bartr. ex Marsh. Seedlings in China
Source: Plants (Basel). 2024 Aug 11;13(16):2228. doi: 10.3390/plants13162228 (PMC11359723; doi:10.3390/plants13162228)
Supplement: Supplementary file 1 [file plants-13-02228-s001.zip]

Archive with 1 entries (1 files):
- plants-3111329-supplementary.pdf
